# Supplementary material for: Plasma-Enabled Pd/C Catalysts with Rich Carbon Defects for High-Performance Phenol Selective Hydrogenation
Source: Nanomaterials (Basel). 2025 Dec 29;16(1):48. doi: 10.3390/nano16010048 (PMC12787857; doi:10.3390/nano16010048)
Supplement: Supplementary file 1 [file nanomaterials-16-00048-s001.zip]

Archive with 1 entries (1 files):
- nanomaterials-4027422-supplementary.pdf
